# Supplementary material for: CCCH protein-PvCCCH69 acted as a repressor for leaf senescence through suppressing ABA-signaling pathway
Source: Hortic Res. 2021 Jul 7;8:165. doi: 10.1038/s41438-021-00604-0 (PMC8263708; doi:10.1038/s41438-021-00604-0)
Supplement: Supplementary file 3 — Supplemental Table 1 [file 41438_2021_604_MOESM3_ESM.xlsx]

## Sheet: A
WT-10-vs-OE69-10 GO Enrichment (Cellular Component)
#	GO ID	Description	WT-10-vs-OE69-10 (2975)	All (16699)	pvalue	p.adjust
1	GO:0009579	thylakoid	111 (3.73%)	311 (1.86%)	0	0
2	GO:0009536	plastid	299 (10.05%)	1219 (7.3%)	0	0
3	GO:0005576	extracellular region	174 (5.85%)	695 (4.16%)	1e-06	1.5e-05
4	GO:0071944	cell periphery	462 (15.53%)	2141 (12.82%)	1e-06	1.7e-05
5	GO:0005618	cell wall	87 (2.92%)	324 (1.94%)	3e-05	0.000334
6	GO:0030312	external encapsulating structure	87 (2.92%)	324 (1.94%)	3e-05	0.000334
7	GO:0005886	plasma membrane	376 (12.64%)	1827 (10.94%)	0.000706	0.006755
8	GO:0016020	membrane	1662 (55.87%)	8936 (53.51%)	0.002393	0.020043
9	GO:0044425	membrane part	7 (0.24%)	16 (0.1%)	0.014434	0.107453
10	GO:0098796	membrane protein complex	3 (0.1%)	4 (0.02%)	0.019582	0.131199
11	GO:0031224	intrinsic component of membrane	6 (0.2%)	15 (0.09%)	0.036903	0.224775
12	GO:0044434	chloroplast part	3 (0.1%)	5 (0.03%)	0.042486	0.237213
13	GO:0043234	protein complex	4 (0.13%)	9 (0.05%)	0.059492	0.284711
14	GO:0044435	plastid part	4 (0.13%)	9 (0.05%)	0.059492	0.284711
15	GO:0009507	chloroplast	3 (0.1%)	6 (0.04%)	0.073863	0.329923
16	GO:0009521	photosystem	2 (0.07%)	3 (0.02%)	0.083891	0.351294
17	GO:0042579	microbody	25 (0.84%)	108 (0.65%)	0.095077	0.374716
18	GO:0005777	peroxisome	24 (0.81%)	107 (0.64%)	0.13147	0.489361
19	GO:0034357	photosynthetic membrane	2 (0.07%)	4 (0.02%)	0.1482	0.496471
20	GO:0044436	thylakoid part	2 (0.07%)	4 (0.02%)	0.1482	0.496471
21	GO:0016469	proton-transporting two-sector ATPase complex	1 (0.03%)	1 (0.01%)	0.178154	0.518971
22	GO:0019866	organelle inner membrane	1 (0.03%)	1 (0.01%)	0.178154	0.518971
23	GO:0033178	proton-transporting two-sector ATPase complex, catalytic domain	1 (0.03%)	1 (0.01%)	0.178154	0.518971
24	GO:0005730	nucleolus	53 (1.78%)	285 (1.71%)	0.388044	1
25	GO:0009532	plastid stroma	1 (0.03%)	3 (0.02%)	0.444922	1
26	GO:0000323	lytic vacuole	9 (0.3%)	49 (0.29%)	0.518073	1
27	GO:0005764	lysosome	9 (0.3%)	49 (0.29%)	0.518073	1
28	GO:0031090	organelle membrane	1 (0.03%)	5 (0.03%)	0.625118	1
29	GO:0005773	vacuole	59 (1.98%)	360 (2.16%)	0.782079	1
30	GO:0005615	extracellular space	11 (0.37%)	89 (0.53%)	0.937297	1
31	GO:0044421	extracellular region part	11 (0.37%)	89 (0.53%)	0.937297	1
32	GO:0031967	organelle envelope	9 (0.3%)	78 (0.47%)	0.951932	1
33	GO:0031975	envelope	9 (0.3%)	78 (0.47%)	0.951932	1
34	GO:0005635	nuclear envelope	8 (0.27%)	75 (0.45%)	0.968833	1
35	GO:0005856	cytoskeleton	30 (1.01%)	231 (1.38%)	0.981383	1
36	GO:0044444	cytoplasmic part	651 (21.88%)	3990 (23.89%)	0.998021	1
37	GO:0031974	membrane-enclosed lumen	68 (2.29%)	533 (3.19%)	0.999481	1
38	GO:0031981	nuclear lumen	68 (2.29%)	533 (3.19%)	0.999481	1
39	GO:0043233	organelle lumen	68 (2.29%)	533 (3.19%)	0.999481	1
40	GO:0070013	intracellular organelle lumen	68 (2.29%)	533 (3.19%)	0.999481	1
41	GO:0044446	intracellular organelle part	79 (2.66%)	609 (3.65%)	0.999602	1
42	GO:0005739	mitochondrion	93 (3.13%)	700 (4.19%)	0.999609	1
43	GO:0044422	organelle part	79 (2.66%)	611 (3.66%)	0.99965	1
44	GO:0043228	non-membrane-bounded organelle	128 (4.3%)	930 (5.57%)	0.999735	1
45	GO:0043232	intracellular non-membrane-bounded organelle	128 (4.3%)	930 (5.57%)	0.999735	1
46	GO:0032991	macromolecular complex	51 (1.71%)	437 (2.62%)	0.999862	1
47	GO:0044428	nuclear part	75 (2.52%)	599 (3.59%)	0.999867	1
48	GO:0005783	endoplasmic reticulum	66 (2.22%)	541 (3.24%)	0.999885	1
49	GO:0030529	intracellular ribonucleoprotein complex	47 (1.58%)	427 (2.56%)	0.999969	1
50	GO:1990904	ribonucleoprotein complex	47 (1.58%)	427 (2.56%)	0.999969	1
51	GO:0005829	cytosol	116 (3.9%)	896 (5.37%)	0.99998	1
52	GO:0005768	endosome	10 (0.34%)	151 (0.9%)	0.999984	1
53	GO:0005840	ribosome	45 (1.51%)	423 (2.53%)	0.999988	1
54	GO:0005623	cell	1943 (65.31%)	11456 (68.6%)	0.99999	1
55	GO:0044464	cell part	1924 (64.67%)	11356 (68%)	0.999991	1
56	GO:0005737	cytoplasm	911 (30.62%)	5754 (34.46%)	1	1
57	GO:0005794	Golgi apparatus	49 (1.65%)	499 (2.99%)	1	1
58	GO:0005654	nucleoplasm	20 (0.67%)	286 (1.71%)	1	1
59	GO:0043231	intracellular membrane-bounded organelle	1049 (35.26%)	6645 (39.79%)	1	1
60	GO:0043227	membrane-bounded organelle	1049 (35.26%)	6646 (39.8%)	1	1
61	GO:0012505	endomembrane system	125 (4.2%)	1118 (6.7%)	1	1
62	GO:0005634	nucleus	518 (17.41%)	3647 (21.84%)	1	1
63	GO:0043229	intracellular organelle	1100 (36.97%)	7161 (42.88%)	1	1
64	GO:0043226	organelle	1100 (36.97%)	7162 (42.89%)	1	1
65	GO:0044424	intracellular part	1358 (45.65%)	8687 (52.02%)	1	1
66	GO:0005622	intracellular	1525 (51.26%)	9628 (57.66%)	1	1
67	GO:0005575	cellular_component	2975 (100%)	16699 (100%)	1	1

## Sheet: B
WT-10-vs-OE69-10 GO Enrichment (Molecular Function)
#	GO ID	Description	WT-10-vs-OE69-10 (3394)	All (19005)	pvalue	p.adjust
1	GO:0003824	catalytic activity	2135 (62.91%)	10952 (57.63%)	0	0
2	GO:0030246	carbohydrate binding	122 (3.59%)	468 (2.46%)	5e-06	0.00023
3	GO:0097367	carbohydrate derivative binding	10 (0.29%)	21 (0.11%)	0.001678	0.04446
4	GO:0004518	nuclease activity	148 (4.36%)	670 (3.53%)	0.002603	0.04446
5	GO:0016788	hydrolase activity, acting on ester bonds	148 (4.36%)	670 (3.53%)	0.002603	0.04446
6	GO:0001882	nucleoside binding	9 (0.27%)	20 (0.11%)	0.004595	0.04446
7	GO:0001883	purine nucleoside binding	9 (0.27%)	20 (0.11%)	0.004595	0.04446
8	GO:0032549	ribonucleoside binding	9 (0.27%)	20 (0.11%)	0.004595	0.04446
9	GO:0032550	purine ribonucleoside binding	9 (0.27%)	20 (0.11%)	0.004595	0.04446
10	GO:0036094	small molecule binding	727 (21.42%)	3760 (19.78%)	0.00468	0.04446
11	GO:0016772	transferase activity, transferring phosphorus-containing groups	386 (11.37%)	1936 (10.19%)	0.006882	0.057951
12	GO:0005215	transporter activity	274 (8.07%)	1344 (7.07%)	0.00732	0.057951
13	GO:0000166	nucleotide binding	718 (21.15%)	3740 (19.68%)	0.009415	0.063886
14	GO:1901265	nucleoside phosphate binding	718 (21.15%)	3740 (19.68%)	0.009415	0.063886
15	GO:0016301	kinase activity	382 (11.26%)	1930 (10.16%)	0.011086	0.070214
16	GO:0008233	peptidase activity	2 (0.06%)	2 (0.01%)	0.031885	0.151452
17	GO:0016638	oxidoreductase activity, acting on the CH-NH2 group of donors	2 (0.06%)	2 (0.01%)	0.031885	0.151452
18	GO:0016642	oxidoreductase activity, acting on the CH-NH2 group of donors, disulfide as acceptor	2 (0.06%)	2 (0.01%)	0.031885	0.151452
19	GO:0043168	anion binding	2 (0.06%)	2 (0.01%)	0.031885	0.151452
20	GO:0070011	peptidase activity, acting on L-amino acid peptides	2 (0.06%)	2 (0.01%)	0.031885	0.151452
21	GO:0046906	tetrapyrrole binding	3 (0.09%)	5 (0.03%)	0.042766	0.193466
22	GO:0016787	hydrolase activity	735 (21.66%)	3910 (20.57%)	0.045299	0.19561
23	GO:0043167	ion binding	7 (0.21%)	21 (0.11%)	0.065905	0.250977
24	GO:0004672	protein kinase activity	5 (0.15%)	13 (0.07%)	0.066047	0.250977
25	GO:0016773	phosphotransferase activity, alcohol group as acceptor	5 (0.15%)	13 (0.07%)	0.066047	0.250977
26	GO:0016491	oxidoreductase activity	3 (0.09%)	7 (0.04%)	0.11321	0.360969
27	GO:0000988	transcription factor activity, protein binding	1 (0.03%)	1 (0.01%)	0.178585	0.360969
28	GO:0000989	transcription factor activity, transcription factor binding	1 (0.03%)	1 (0.01%)	0.178585	0.360969
29	GO:0015399	primary active transmembrane transporter activity	1 (0.03%)	1 (0.01%)	0.178585	0.360969
30	GO:0015405	P-P-bond-hydrolysis-driven transmembrane transporter activity	1 (0.03%)	1 (0.01%)	0.178585	0.360969
31	GO:0016627	oxidoreductase activity, acting on the CH-CH group of donors	1 (0.03%)	1 (0.01%)	0.178585	0.360969
32	GO:0016634	oxidoreductase activity, acting on the CH-CH group of donors, oxygen as acceptor	1 (0.03%)	1 (0.01%)	0.178585	0.360969
33	GO:0016759	cellulose synthase activity	1 (0.03%)	1 (0.01%)	0.178585	0.360969
34	GO:0016765	transferase activity, transferring alkyl or aryl (other than methyl) groups	1 (0.03%)	1 (0.01%)	0.178585	0.360969
35	GO:0016820	hydrolase activity, acting on acid anhydrides, catalyzing transmembrane movement of substances	1 (0.03%)	1 (0.01%)	0.178585	0.360969
36	GO:0016829	lyase activity	1 (0.03%)	1 (0.01%)	0.178585	0.360969
37	GO:0016830	carbon-carbon lyase activity	1 (0.03%)	1 (0.01%)	0.178585	0.360969
38	GO:0016833	oxo-acid-lyase activity	1 (0.03%)	1 (0.01%)	0.178585	0.360969
39	GO:0016866	intramolecular transferase activity	1 (0.03%)	1 (0.01%)	0.178585	0.360969
40	GO:0016887	ATPase activity	1 (0.03%)	1 (0.01%)	0.178585	0.360969
41	GO:0019829	cation-transporting ATPase activity	1 (0.03%)	1 (0.01%)	0.178585	0.360969
42	GO:0032553	ribonucleotide binding	1 (0.03%)	1 (0.01%)	0.178585	0.360969
43	GO:0034062	RNA polymerase activity	1 (0.03%)	1 (0.01%)	0.178585	0.360969
44	GO:0042623	ATPase activity, coupled	1 (0.03%)	1 (0.01%)	0.178585	0.360969
45	GO:0042625	ATPase coupled ion transmembrane transporter activity	1 (0.03%)	1 (0.01%)	0.178585	0.360969
46	GO:0042626	ATPase activity, coupled to transmembrane movement of substances	1 (0.03%)	1 (0.01%)	0.178585	0.360969
47	GO:0043492	ATPase activity, coupled to movement of substances	1 (0.03%)	1 (0.01%)	0.178585	0.360969
48	GO:0016757	transferase activity, transferring glycosyl groups	2 (0.06%)	5 (0.03%)	0.21953	0.434486
49	GO:0043169	cation binding	5 (0.15%)	19 (0.1%)	0.242134	0.468212
50	GO:0004872	receptor activity	46 (1.36%)	234 (1.23%)	0.258508	0.468212
51	GO:0060089	molecular transducer activity	46 (1.36%)	234 (1.23%)	0.258508	0.468212
52	GO:0019825	oxygen binding	2 (0.06%)	6 (0.03%)	0.292133	0.468212
53	GO:0008324	cation transmembrane transporter activity	1 (0.03%)	2 (0.01%)	0.325284	0.468212
54	GO:0015075	ion transmembrane transporter activity	1 (0.03%)	2 (0.01%)	0.325284	0.468212
55	GO:0015077	monovalent inorganic cation transmembrane transporter activity	1 (0.03%)	2 (0.01%)	0.325284	0.468212
56	GO:0015078	hydrogen ion transmembrane transporter activity	1 (0.03%)	2 (0.01%)	0.325284	0.468212
57	GO:0016746	transferase activity, transferring acyl groups	1 (0.03%)	2 (0.01%)	0.325284	0.468212
58	GO:0016779	nucleotidyltransferase activity	1 (0.03%)	2 (0.01%)	0.325284	0.468212
59	GO:0016853	isomerase activity	1 (0.03%)	2 (0.01%)	0.325284	0.468212
60	GO:0022804	active transmembrane transporter activity	1 (0.03%)	2 (0.01%)	0.325284	0.468212
61	GO:0022890	inorganic cation transmembrane transporter activity	1 (0.03%)	2 (0.01%)	0.325284	0.468212
62	GO:0022891	substrate-specific transmembrane transporter activity	1 (0.03%)	2 (0.01%)	0.325284	0.468212
63	GO:0022892	substrate-specific transporter activity	1 (0.03%)	2 (0.01%)	0.325284	0.468212
64	GO:0046527	glucosyltransferase activity	1 (0.03%)	2 (0.01%)	0.325284	0.468212
65	GO:0051536	iron-sulfur cluster binding	1 (0.03%)	2 (0.01%)	0.325284	0.468212
66	GO:0051540	metal cluster binding	1 (0.03%)	2 (0.01%)	0.325284	0.468212
67	GO:0016758	transferase activity, transferring hexosyl groups	1 (0.03%)	3 (0.02%)	0.445791	0.622796
68	GO:0022857	transmembrane transporter activity	1 (0.03%)	3 (0.02%)	0.445791	0.622796
69	GO:0046872	metal ion binding	3 (0.09%)	14 (0.07%)	0.468769	0.645407
70	GO:0016740	transferase activity	829 (24.43%)	4637 (24.4%)	0.491941	0.667634
71	GO:0004871	signal transducer activity	65 (1.92%)	374 (1.97%)	0.617734	0.826546
72	GO:0046914	transition metal ion binding	2 (0.06%)	13 (0.07%)	0.703544	0.928288
73	GO:0008289	lipid binding	28 (0.82%)	175 (0.92%)	0.768701	1
74	GO:0030234	enzyme regulator activity	53 (1.56%)	327 (1.72%)	0.803727	1
75	GO:0098772	molecular function regulator	53 (1.56%)	327 (1.72%)	0.803727	1
76	GO:0005102	receptor binding	3 (0.09%)	25 (0.13%)	0.849422	1
77	GO:0001071	nucleic acid binding transcription factor activity	134 (3.95%)	816 (4.29%)	0.87394	1
78	GO:0003700	transcription factor activity, sequence-specific DNA binding	134 (3.95%)	816 (4.29%)	0.87394	1
79	GO:0016462	pyrophosphatase activity	14 (0.41%)	100 (0.53%)	0.875288	1
80	GO:0016817	hydrolase activity, acting on acid anhydrides	14 (0.41%)	100 (0.53%)	0.875288	1
81	GO:0016818	hydrolase activity, acting on acid anhydrides, in phosphorus-containing anhydrides	14 (0.41%)	100 (0.53%)	0.875288	1
82	GO:0017111	nucleoside-triphosphatase activity	14 (0.41%)	100 (0.53%)	0.875288	1
83	GO:0003774	motor activity	13 (0.38%)	96 (0.51%)	0.896123	1
84	GO:0097159	organic cyclic compound binding	1309 (38.57%)	7522 (39.58%)	0.911333	1
85	GO:1901363	heterocyclic compound binding	1309 (38.57%)	7522 (39.58%)	0.911333	1
86	GO:0003723	RNA binding	267 (7.87%)	1617 (8.51%)	0.935738	1
87	GO:0008135	translation factor activity, RNA binding	21 (0.62%)	160 (0.84%)	0.957317	1
88	GO:0005488	binding	2286 (67.35%)	13102 (68.94%)	0.986679	1
89	GO:0003682	chromatin binding	9 (0.27%)	113 (0.59%)	0.999182	1
90	GO:0044877	macromolecular complex binding	9 (0.27%)	113 (0.59%)	0.999182	1
91	GO:0003676	nucleic acid binding	655 (19.3%)	4144 (21.8%)	0.999964	1
92	GO:0005198	structural molecule activity	50 (1.47%)	452 (2.38%)	0.999979	1
93	GO:0003677	DNA binding	305 (8.99%)	2095 (11.02%)	0.999992	1
94	GO:0005515	protein binding	646 (19.03%)	4406 (23.18%)	1	1
95	GO:0003674	molecular_function	3394 (100%)	19005 (100%)	1	1

## Sheet: C
WT-10-vs-OE69-10 GO Enrichment (Biological Process)
#	GO ID	Description	WT-10-vs-OE69-10 (3018)	All (16601)	pvalue	p.adjust
1	GO:0015979	photosynthesis	68 (2.25%)	159 (0.96%)	0	0
2	GO:0019748	secondary metabolic process	105 (3.48%)	315 (1.9%)	0	0
3	GO:0044710	single-organism metabolic process	256 (8.48%)	1097 (6.61%)	5e-06	0.00043
4	GO:0044281	small molecule metabolic process	6 (0.2%)	8 (0.05%)	0.000718	0.045435
5	GO:0009875	pollen-pistil interaction	35 (1.16%)	117 (0.7%)	0.001326	0.067091
6	GO:0006082	organic acid metabolic process	5 (0.17%)	7 (0.04%)	0.002998	0.094821
7	GO:0019752	carboxylic acid metabolic process	5 (0.17%)	7 (0.04%)	0.002998	0.094821
8	GO:0043436	oxoacid metabolic process	5 (0.17%)	7 (0.04%)	0.002998	0.094821
9	GO:0005975	carbohydrate metabolic process	236 (7.82%)	1116 (6.72%)	0.004926	0.12515
10	GO:0006091	generation of precursor metabolites and energy	101 (3.35%)	437 (2.63%)	0.004947	0.12515
11	GO:0009056	catabolic process	352 (11.66%)	1724 (10.38%)	0.006487	0.149207
12	GO:0009607	response to biotic stimulus	53 (1.76%)	212 (1.28%)	0.007775	0.163922
13	GO:0008152	metabolic process	2366 (78.4%)	12757 (76.84%)	0.013176	0.256428
14	GO:0009605	response to external stimulus	68 (2.25%)	301 (1.81%)	0.029363	0.351103
15	GO:0009628	response to abiotic stimulus	128 (4.24%)	605 (3.64%)	0.031721	0.351103
16	GO:0006544	glycine metabolic process	2 (0.07%)	2 (0.01%)	0.033041	0.351103
17	GO:0007568	aging	2 (0.07%)	2 (0.01%)	0.033041	0.351103
18	GO:0009069	serine family amino acid metabolic process	2 (0.07%)	2 (0.01%)	0.033041	0.351103
19	GO:0009835	fruit ripening	2 (0.07%)	2 (0.01%)	0.033041	0.351103
20	GO:0010154	fruit development	2 (0.07%)	2 (0.01%)	0.033041	0.351103
21	GO:0021700	developmental maturation	2 (0.07%)	2 (0.01%)	0.033041	0.351103
22	GO:0071695	anatomical structure maturation	2 (0.07%)	2 (0.01%)	0.033041	0.351103
23	GO:0009856	pollination	37 (1.23%)	153 (0.92%)	0.037117	0.351103
24	GO:0044703	multi-organism reproductive process	37 (1.23%)	153 (0.92%)	0.037117	0.351103
25	GO:0044706	multi-multicellular organism process	37 (1.23%)	153 (0.92%)	0.037117	0.351103
26	GO:0051704	multi-organism process	37 (1.23%)	153 (0.92%)	0.037117	0.351103
27	GO:0044702	single organism reproductive process	61 (2.02%)	282 (1.7%)	0.077409	0.351103
28	GO:0006520	cellular amino acid metabolic process	2 (0.07%)	3 (0.02%)	0.087116	0.351103
29	GO:0006631	fatty acid metabolic process	2 (0.07%)	3 (0.02%)	0.087116	0.351103
30	GO:0009838	abscission	2 (0.07%)	3 (0.02%)	0.087116	0.351103
31	GO:0016070	RNA metabolic process	2 (0.07%)	3 (0.02%)	0.087116	0.351103
32	GO:0032787	monocarboxylic acid metabolic process	2 (0.07%)	3 (0.02%)	0.087116	0.351103
33	GO:0034654	nucleobase-containing compound biosynthetic process	2 (0.07%)	3 (0.02%)	0.087116	0.351103
34	GO:0044262	cellular carbohydrate metabolic process	2 (0.07%)	3 (0.02%)	0.087116	0.351103
35	GO:0044711	single-organism biosynthetic process	2 (0.07%)	3 (0.02%)	0.087116	0.351103
36	GO:1901605	alpha-amino acid metabolic process	2 (0.07%)	3 (0.02%)	0.087116	0.351103
37	GO:0006793	phosphorus metabolic process	2 (0.07%)	4 (0.02%)	0.153489	0.351103
38	GO:0006796	phosphate-containing compound metabolic process	2 (0.07%)	4 (0.02%)	0.153489	0.351103
39	GO:0018130	heterocycle biosynthetic process	2 (0.07%)	4 (0.02%)	0.153489	0.351103
40	GO:0019438	aromatic compound biosynthetic process	2 (0.07%)	4 (0.02%)	0.153489	0.351103
41	GO:1901362	organic cyclic compound biosynthetic process	2 (0.07%)	4 (0.02%)	0.153489	0.351103
42	GO:0006101	citrate metabolic process	1 (0.03%)	1 (0.01%)	0.181796	0.351103
43	GO:0006163	purine nucleotide metabolic process	1 (0.03%)	1 (0.01%)	0.181796	0.351103
44	GO:0006164	purine nucleotide biosynthetic process	1 (0.03%)	1 (0.01%)	0.181796	0.351103
45	GO:0006461	protein complex assembly	1 (0.03%)	1 (0.01%)	0.181796	0.351103
46	GO:0006633	fatty acid biosynthetic process	1 (0.03%)	1 (0.01%)	0.181796	0.351103
47	GO:0006753	nucleoside phosphate metabolic process	1 (0.03%)	1 (0.01%)	0.181796	0.351103
48	GO:0006754	ATP biosynthetic process	1 (0.03%)	1 (0.01%)	0.181796	0.351103
49	GO:0008610	lipid biosynthetic process	1 (0.03%)	1 (0.01%)	0.181796	0.351103
50	GO:0009062	fatty acid catabolic process	1 (0.03%)	1 (0.01%)	0.181796	0.351103
51	GO:0009116	nucleoside metabolic process	1 (0.03%)	1 (0.01%)	0.181796	0.351103
52	GO:0009117	nucleotide metabolic process	1 (0.03%)	1 (0.01%)	0.181796	0.351103
53	GO:0009119	ribonucleoside metabolic process	1 (0.03%)	1 (0.01%)	0.181796	0.351103
54	GO:0009123	nucleoside monophosphate metabolic process	1 (0.03%)	1 (0.01%)	0.181796	0.351103
55	GO:0009124	nucleoside monophosphate biosynthetic process	1 (0.03%)	1 (0.01%)	0.181796	0.351103
56	GO:0009126	purine nucleoside monophosphate metabolic process	1 (0.03%)	1 (0.01%)	0.181796	0.351103
57	GO:0009127	purine nucleoside monophosphate biosynthetic process	1 (0.03%)	1 (0.01%)	0.181796	0.351103
58	GO:0009141	nucleoside triphosphate metabolic process	1 (0.03%)	1 (0.01%)	0.181796	0.351103
59	GO:0009142	nucleoside triphosphate biosynthetic process	1 (0.03%)	1 (0.01%)	0.181796	0.351103
60	GO:0009144	purine nucleoside triphosphate metabolic process	1 (0.03%)	1 (0.01%)	0.181796	0.351103
61	GO:0009145	purine nucleoside triphosphate biosynthetic process	1 (0.03%)	1 (0.01%)	0.181796	0.351103
62	GO:0009150	purine ribonucleotide metabolic process	1 (0.03%)	1 (0.01%)	0.181796	0.351103
63	GO:0009152	purine ribonucleotide biosynthetic process	1 (0.03%)	1 (0.01%)	0.181796	0.351103
64	GO:0009156	ribonucleoside monophosphate biosynthetic process	1 (0.03%)	1 (0.01%)	0.181796	0.351103
65	GO:0009161	ribonucleoside monophosphate metabolic process	1 (0.03%)	1 (0.01%)	0.181796	0.351103
66	GO:0009163	nucleoside biosynthetic process	1 (0.03%)	1 (0.01%)	0.181796	0.351103
67	GO:0009165	nucleotide biosynthetic process	1 (0.03%)	1 (0.01%)	0.181796	0.351103
68	GO:0009167	purine ribonucleoside monophosphate metabolic process	1 (0.03%)	1 (0.01%)	0.181796	0.351103
69	GO:0009168	purine ribonucleoside monophosphate biosynthetic process	1 (0.03%)	1 (0.01%)	0.181796	0.351103
70	GO:0009199	ribonucleoside triphosphate metabolic process	1 (0.03%)	1 (0.01%)	0.181796	0.351103
71	GO:0009201	ribonucleoside triphosphate biosynthetic process	1 (0.03%)	1 (0.01%)	0.181796	0.351103
72	GO:0009205	purine ribonucleoside triphosphate metabolic process	1 (0.03%)	1 (0.01%)	0.181796	0.351103
73	GO:0009206	purine ribonucleoside triphosphate biosynthetic process	1 (0.03%)	1 (0.01%)	0.181796	0.351103
74	GO:0009259	ribonucleotide metabolic process	1 (0.03%)	1 (0.01%)	0.181796	0.351103
75	GO:0009260	ribonucleotide biosynthetic process	1 (0.03%)	1 (0.01%)	0.181796	0.351103
76	GO:0009725	response to hormone	1 (0.03%)	1 (0.01%)	0.181796	0.351103
77	GO:0009889	regulation of biosynthetic process	1 (0.03%)	1 (0.01%)	0.181796	0.351103
78	GO:0010033	response to organic substance	1 (0.03%)	1 (0.01%)	0.181796	0.351103
79	GO:0010556	regulation of macromolecule biosynthetic process	1 (0.03%)	1 (0.01%)	0.181796	0.351103
80	GO:0015988	energy coupled proton transmembrane transport, against electrochemical gradient	1 (0.03%)	1 (0.01%)	0.181796	0.351103
81	GO:0016042	lipid catabolic process	1 (0.03%)	1 (0.01%)	0.181796	0.351103
82	GO:0016054	organic acid catabolic process	1 (0.03%)	1 (0.01%)	0.181796	0.351103
83	GO:0019219	regulation of nucleobase-containing compound metabolic process	1 (0.03%)	1 (0.01%)	0.181796	0.351103
84	GO:0019693	ribose phosphate metabolic process	1 (0.03%)	1 (0.01%)	0.181796	0.351103
85	GO:0022607	cellular component assembly	1 (0.03%)	1 (0.01%)	0.181796	0.351103
86	GO:0030243	cellulose metabolic process	1 (0.03%)	1 (0.01%)	0.181796	0.351103
87	GO:0031323	regulation of cellular metabolic process	1 (0.03%)	1 (0.01%)	0.181796	0.351103
88	GO:0031326	regulation of cellular biosynthetic process	1 (0.03%)	1 (0.01%)	0.181796	0.351103
89	GO:0034220	ion transmembrane transport	1 (0.03%)	1 (0.01%)	0.181796	0.351103
90	GO:0034622	cellular macromolecular complex assembly	1 (0.03%)	1 (0.01%)	0.181796	0.351103
91	GO:0035966	response to topologically incorrect protein	1 (0.03%)	1 (0.01%)	0.181796	0.351103
92	GO:0042278	purine nucleoside metabolic process	1 (0.03%)	1 (0.01%)	0.181796	0.351103
93	GO:0042451	purine nucleoside biosynthetic process	1 (0.03%)	1 (0.01%)	0.181796	0.351103
94	GO:0042455	ribonucleoside biosynthetic process	1 (0.03%)	1 (0.01%)	0.181796	0.351103
95	GO:0043623	cellular protein complex assembly	1 (0.03%)	1 (0.01%)	0.181796	0.351103
96	GO:0043933	macromolecular complex subunit organization	1 (0.03%)	1 (0.01%)	0.181796	0.351103
97	GO:0044085	cellular component biogenesis	1 (0.03%)	1 (0.01%)	0.181796	0.351103
98	GO:0044242	cellular lipid catabolic process	1 (0.03%)	1 (0.01%)	0.181796	0.351103
99	GO:0044282	small molecule catabolic process	1 (0.03%)	1 (0.01%)	0.181796	0.351103
100	GO:0044712	single-organism catabolic process	1 (0.03%)	1 (0.01%)	0.181796	0.351103
101	GO:0046034	ATP metabolic process	1 (0.03%)	1 (0.01%)	0.181796	0.351103
102	GO:0046128	purine ribonucleoside metabolic process	1 (0.03%)	1 (0.01%)	0.181796	0.351103
103	GO:0046129	purine ribonucleoside biosynthetic process	1 (0.03%)	1 (0.01%)	0.181796	0.351103
104	GO:0046390	ribose phosphate biosynthetic process	1 (0.03%)	1 (0.01%)	0.181796	0.351103
105	GO:0046395	carboxylic acid catabolic process	1 (0.03%)	1 (0.01%)	0.181796	0.351103
106	GO:0048468	cell development	1 (0.03%)	1 (0.01%)	0.181796	0.351103
107	GO:0048588	developmental cell growth	1 (0.03%)	1 (0.01%)	0.181796	0.351103
108	GO:0048589	developmental growth	1 (0.03%)	1 (0.01%)	0.181796	0.351103
109	GO:0051171	regulation of nitrogen compound metabolic process	1 (0.03%)	1 (0.01%)	0.181796	0.351103
110	GO:0051252	regulation of RNA metabolic process	1 (0.03%)	1 (0.01%)	0.181796	0.351103
111	GO:0055085	transmembrane transport	1 (0.03%)	1 (0.01%)	0.181796	0.351103
112	GO:0055086	nucleobase-containing small molecule metabolic process	1 (0.03%)	1 (0.01%)	0.181796	0.351103
113	GO:0065003	macromolecular complex assembly	1 (0.03%)	1 (0.01%)	0.181796	0.351103
114	GO:0070271	protein complex biogenesis	1 (0.03%)	1 (0.01%)	0.181796	0.351103
115	GO:0071822	protein complex subunit organization	1 (0.03%)	1 (0.01%)	0.181796	0.351103
116	GO:0072329	monocarboxylic acid catabolic process	1 (0.03%)	1 (0.01%)	0.181796	0.351103
117	GO:0072330	monocarboxylic acid biosynthetic process	1 (0.03%)	1 (0.01%)	0.181796	0.351103
118	GO:0072350	tricarboxylic acid metabolic process	1 (0.03%)	1 (0.01%)	0.181796	0.351103
119	GO:0072521	purine-containing compound metabolic process	1 (0.03%)	1 (0.01%)	0.181796	0.351103
120	GO:0072522	purine-containing compound biosynthetic process	1 (0.03%)	1 (0.01%)	0.181796	0.351103
121	GO:0080090	regulation of primary metabolic process	1 (0.03%)	1 (0.01%)	0.181796	0.351103
122	GO:0090407	organophosphate biosynthetic process	1 (0.03%)	1 (0.01%)	0.181796	0.351103
123	GO:0098655	cation transmembrane transport	1 (0.03%)	1 (0.01%)	0.181796	0.351103
124	GO:0098660	inorganic ion transmembrane transport	1 (0.03%)	1 (0.01%)	0.181796	0.351103
125	GO:0098662	inorganic cation transmembrane transport	1 (0.03%)	1 (0.01%)	0.181796	0.351103
126	GO:1901137	carbohydrate derivative biosynthetic process	1 (0.03%)	1 (0.01%)	0.181796	0.351103
127	GO:1901293	nucleoside phosphate biosynthetic process	1 (0.03%)	1 (0.01%)	0.181796	0.351103
128	GO:1901657	glycosyl compound metabolic process	1 (0.03%)	1 (0.01%)	0.181796	0.351103
129	GO:1901659	glycosyl compound biosynthetic process	1 (0.03%)	1 (0.01%)	0.181796	0.351103
130	GO:1902600	hydrogen ion transmembrane transport	1 (0.03%)	1 (0.01%)	0.181796	0.351103
131	GO:2001141	regulation of RNA biosynthetic process	1 (0.03%)	1 (0.01%)	0.181796	0.351103
132	GO:0022414	reproductive process	64 (2.12%)	316 (1.9%)	0.185508	0.355557
133	GO:0044255	cellular lipid metabolic process	2 (0.07%)	5 (0.03%)	0.225906	0.42348
134	GO:0008219	cell death	13 (0.43%)	57 (0.34%)	0.225968	0.42348
135	GO:0016265	death	13 (0.43%)	57 (0.34%)	0.225968	0.42348
136	GO:0006629	lipid metabolic process	150 (4.97%)	793 (4.78%)	0.304973	0.550194
137	GO:0006073	cellular glucan metabolic process	1 (0.03%)	2 (0.01%)	0.330552	0.550194
138	GO:0006812	cation transport	1 (0.03%)	2 (0.01%)	0.330552	0.550194
139	GO:0006818	hydrogen transport	1 (0.03%)	2 (0.01%)	0.330552	0.550194
140	GO:0006996	organelle organization	1 (0.03%)	2 (0.01%)	0.330552	0.550194
141	GO:0015672	monovalent inorganic cation transport	1 (0.03%)	2 (0.01%)	0.330552	0.550194
142	GO:0015992	proton transport	1 (0.03%)	2 (0.01%)	0.330552	0.550194
143	GO:0016053	organic acid biosynthetic process	1 (0.03%)	2 (0.01%)	0.330552	0.550194
144	GO:0019637	organophosphate metabolic process	1 (0.03%)	2 (0.01%)	0.330552	0.550194
145	GO:0032774	RNA biosynthetic process	1 (0.03%)	2 (0.01%)	0.330552	0.550194
146	GO:0042221	response to chemical	1 (0.03%)	2 (0.01%)	0.330552	0.550194
147	GO:0044042	glucan metabolic process	1 (0.03%)	2 (0.01%)	0.330552	0.550194
148	GO:0044264	cellular polysaccharide metabolic process	1 (0.03%)	2 (0.01%)	0.330552	0.550194
149	GO:0044283	small molecule biosynthetic process	1 (0.03%)	2 (0.01%)	0.330552	0.550194
150	GO:0046394	carboxylic acid biosynthetic process	1 (0.03%)	2 (0.01%)	0.330552	0.550194
151	GO:0051273	beta-glucan metabolic process	1 (0.03%)	2 (0.01%)	0.330552	0.550194
152	GO:1901135	carbohydrate derivative metabolic process	1 (0.03%)	2 (0.01%)	0.330552	0.550194
153	GO:0009991	response to extracellular stimulus	13 (0.43%)	65 (0.39%)	0.400399	0.662097
154	GO:0005976	polysaccharide metabolic process	1 (0.03%)	3 (0.02%)	0.45227	0.677066
155	GO:0006310	DNA recombination	1 (0.03%)	3 (0.02%)	0.45227	0.677066
156	GO:0006508	proteolysis	1 (0.03%)	3 (0.02%)	0.45227	0.677066
157	GO:0006511	ubiquitin-dependent protein catabolic process	1 (0.03%)	3 (0.02%)	0.45227	0.677066
158	GO:0006811	ion transport	1 (0.03%)	3 (0.02%)	0.45227	0.677066
159	GO:0009057	macromolecule catabolic process	1 (0.03%)	3 (0.02%)	0.45227	0.677066
160	GO:0019941	modification-dependent protein catabolic process	1 (0.03%)	3 (0.02%)	0.45227	0.677066
161	GO:0022900	electron transport chain	1 (0.03%)	3 (0.02%)	0.45227	0.677066
162	GO:0030163	protein catabolic process	1 (0.03%)	3 (0.02%)	0.45227	0.677066
163	GO:0043632	modification-dependent macromolecule catabolic process	1 (0.03%)	3 (0.02%)	0.45227	0.677066
164	GO:0044248	cellular catabolic process	1 (0.03%)	3 (0.02%)	0.45227	0.677066
165	GO:0044257	cellular protein catabolic process	1 (0.03%)	3 (0.02%)	0.45227	0.677066
166	GO:0044265	cellular macromolecule catabolic process	1 (0.03%)	3 (0.02%)	0.45227	0.677066
167	GO:0051603	proteolysis involved in cellular protein catabolic process	1 (0.03%)	3 (0.02%)	0.45227	0.677066
168	GO:0055114	oxidation-reduction process	1 (0.03%)	3 (0.02%)	0.45227	0.677066
169	GO:1901575	organic substance catabolic process	1 (0.03%)	3 (0.02%)	0.45227	0.677066
170	GO:0000003	reproduction	107 (3.55%)	584 (3.52%)	0.481291	0.716274
171	GO:0006950	response to stress	324 (10.74%)	1777 (10.7%)	0.486206	0.719358
172	GO:0044699	single-organism process	744 (24.65%)	4089 (24.63%)	0.496481	0.730289
173	GO:0044765	single-organism transport	1 (0.03%)	5 (0.03%)	0.633352	0.920909
174	GO:1902578	single-organism localization	1 (0.03%)	5 (0.03%)	0.633352	0.920909
175	GO:0009719	response to endogenous stimulus	96 (3.18%)	543 (3.27%)	0.638309	0.922813
176	GO:0019725	cellular homeostasis	54 (1.79%)	312 (1.88%)	0.679165	0.9763
177	GO:0042592	homeostatic process	54 (1.79%)	313 (1.89%)	0.688614	0.97876
178	GO:0065008	regulation of biological quality	54 (1.79%)	313 (1.89%)	0.688614	0.97876
179	GO:0009606	tropism	3 (0.1%)	19 (0.11%)	0.698201	0.986843
180	GO:0016049	cell growth	13 (0.43%)	81 (0.49%)	0.733748	1
181	GO:0003006	developmental process involved in reproduction	27 (0.89%)	167 (1.01%)	0.779366	1
182	GO:0009790	embryo development	14 (0.46%)	90 (0.54%)	0.780233	1
183	GO:0050896	response to stimulus	555 (18.39%)	3134 (18.88%)	0.783147	1
184	GO:0030154	cell differentiation	45 (1.49%)	273 (1.64%)	0.789956	1
185	GO:0048869	cellular developmental process	45 (1.49%)	273 (1.64%)	0.789956	1
186	GO:0032501	multicellular organismal process	159 (5.27%)	927 (5.58%)	0.809696	1
187	GO:0048608	reproductive structure development	26 (0.86%)	166 (1%)	0.82752	1
188	GO:0048731	system development	26 (0.86%)	166 (1%)	0.82752	1
189	GO:0061458	reproductive system development	26 (0.86%)	166 (1%)	0.82752	1
190	GO:0009791	post-embryonic development	66 (2.19%)	413 (2.49%)	0.893564	1
191	GO:0009908	flower development	24 (0.8%)	164 (0.99%)	0.903382	1
192	GO:0048367	shoot system development	24 (0.8%)	164 (0.99%)	0.903382	1
193	GO:0090567	reproductive shoot system development	24 (0.8%)	164 (0.99%)	0.903382	1
194	GO:0040007	growth	25 (0.83%)	171 (1.03%)	0.908311	1
195	GO:0007154	cell communication	275 (9.11%)	1630 (9.82%)	0.931002	1
196	GO:0044767	single-organism developmental process	151 (5%)	941 (5.67%)	0.964813	1
197	GO:0006810	transport	397 (13.15%)	2362 (14.23%)	0.971754	1
198	GO:0051179	localization	397 (13.15%)	2362 (14.23%)	0.971754	1
199	GO:0051234	establishment of localization	397 (13.15%)	2362 (14.23%)	0.971754	1
200	GO:0048856	anatomical structure development	63 (2.09%)	429 (2.58%)	0.977549	1
201	GO:0009653	anatomical structure morphogenesis	31 (1.03%)	231 (1.39%)	0.979075	1
202	GO:0032502	developmental process	155 (5.14%)	985 (5.93%)	0.983075	1
203	GO:0007275	multicellular organism development	122 (4.04%)	790 (4.76%)	0.98317	1
204	GO:0044707	single-multicellular organism process	122 (4.04%)	790 (4.76%)	0.98317	1
205	GO:0044763	single-organism cellular process	436 (14.45%)	2613 (15.74%)	0.986112	1
206	GO:0090304	nucleic acid metabolic process	93 (3.08%)	631 (3.8%)	0.99155	1
207	GO:0019222	regulation of metabolic process	9 (0.3%)	94 (0.57%)	0.993216	1
208	GO:0060255	regulation of macromolecule metabolic process	9 (0.3%)	94 (0.57%)	0.993216	1
209	GO:0006259	DNA metabolic process	91 (3.02%)	628 (3.78%)	0.994722	1
210	GO:0040029	regulation of gene expression, epigenetic	8 (0.27%)	89 (0.54%)	0.995099	1
211	GO:0050794	regulation of cellular process	231 (7.65%)	1470 (8.85%)	0.995866	1
212	GO:0007165	signal transduction	230 (7.62%)	1467 (8.84%)	0.996284	1
213	GO:0023052	signaling	230 (7.62%)	1468 (8.84%)	0.996421	1
214	GO:0044700	single organism signaling	230 (7.62%)	1468 (8.84%)	0.996421	1
215	GO:0051716	cellular response to stimulus	230 (7.62%)	1469 (8.85%)	0.996552	1
216	GO:0007049	cell cycle	53 (1.76%)	398 (2.4%)	0.996553	1
217	GO:0010468	regulation of gene expression	8 (0.27%)	93 (0.56%)	0.997055	1
218	GO:0006464	cellular protein modification process	500 (16.57%)	3055 (18.4%)	0.998303	1
219	GO:0036211	protein modification process	500 (16.57%)	3055 (18.4%)	0.998303	1
220	GO:0043412	macromolecule modification	500 (16.57%)	3055 (18.4%)	0.998303	1
221	GO:0065007	biological regulation	291 (9.64%)	1861 (11.21%)	0.999024	1
222	GO:0050789	regulation of biological process	238 (7.89%)	1556 (9.37%)	0.999289	1
223	GO:0071704	organic substance metabolic process	1677 (55.57%)	9817 (59.13%)	0.999995	1
224	GO:0044238	primary metabolic process	1672 (55.4%)	9802 (59.04%)	0.999997	1
225	GO:0006139	nucleobase-containing compound metabolic process	675 (22.37%)	4256 (25.64%)	0.999998	1
226	GO:0006725	cellular aromatic compound metabolic process	675 (22.37%)	4257 (25.64%)	0.999998	1
227	GO:0046483	heterocycle metabolic process	675 (22.37%)	4257 (25.64%)	0.999998	1
228	GO:1901360	organic cyclic compound metabolic process	675 (22.37%)	4258 (25.65%)	0.999998	1
229	GO:0009058	biosynthetic process	740 (24.52%)	4656 (28.05%)	0.999999	1
230	GO:0044237	cellular metabolic process	1307 (43.31%)	7895 (47.56%)	1	1
231	GO:0016043	cellular component organization	281 (9.31%)	1997 (12.03%)	1	1
232	GO:0071840	cellular component organization or biogenesis	281 (9.31%)	1997 (12.03%)	1	1
233	GO:0044249	cellular biosynthetic process	84 (2.78%)	740 (4.46%)	1	1
234	GO:1901576	organic substance biosynthetic process	84 (2.78%)	740 (4.46%)	1	1
235	GO:0044267	cellular protein metabolic process	576 (19.09%)	3758 (22.64%)	1	1
236	GO:0009059	macromolecule biosynthetic process	82 (2.72%)	736 (4.43%)	1	1
237	GO:0034645	cellular macromolecule biosynthetic process	81 (2.68%)	735 (4.43%)	1	1
238	GO:1901564	organonitrogen compound metabolic process	81 (2.68%)	736 (4.43%)	1	1
239	GO:0044271	cellular nitrogen compound biosynthetic process	80 (2.65%)	734 (4.42%)	1	1
240	GO:0019538	protein metabolic process	723 (23.96%)	4655 (28.04%)	1	1
241	GO:1901566	organonitrogen compound biosynthetic process	79 (2.62%)	734 (4.42%)	1	1
242	GO:0009987	cellular process	2109 (69.88%)	12292 (74.04%)	1	1
243	GO:0044260	cellular macromolecule metabolic process	661 (21.9%)	4313 (25.98%)	1	1
244	GO:0006412	translation	78 (2.58%)	731 (4.4%)	1	1
245	GO:0006518	peptide metabolic process	78 (2.58%)	731 (4.4%)	1	1
246	GO:0043043	peptide biosynthetic process	78 (2.58%)	731 (4.4%)	1	1
247	GO:0043603	cellular amide metabolic process	78 (2.58%)	731 (4.4%)	1	1
248	GO:0043604	amide biosynthetic process	78 (2.58%)	731 (4.4%)	1	1
249	GO:0010467	gene expression	86 (2.85%)	808 (4.87%)	1	1
250	GO:0006807	nitrogen compound metabolic process	729 (24.16%)	4752 (28.62%)	1	1
251	GO:0043170	macromolecule metabolic process	811 (26.87%)	5227 (31.49%)	1	1
252	GO:0034641	cellular nitrogen compound metabolic process	727 (24.09%)	4749 (28.61%)	1	1
253	GO:0008150	biological_process	3018 (100%)	16601 (100%)	1	1
