# Supplementary material for: CCCH protein-PvCCCH69 acted as a repressor for leaf senescence through suppressing ABA-signaling pathway
Source: Hortic Res. 2021 Jul 7;8:165. doi: 10.1038/s41438-021-00604-0 (PMC8263708; doi:10.1038/s41438-021-00604-0)
Supplement: Supplementary file 4 — Supplemental Table 2 [file 41438_2021_604_MOESM4_ESM.xlsx]

## Sheet: Sheet1
WT-10-vs-OE69-10 KEGG Pathway Enrichment
	Pathway	Candidate genes with pathway annotation (632)	All genes with pathway annotation (3519)	Pvalue	Qvalue	Pathway ID
1	Biosynthesis of secondary metabolites	224 (35.44%)	845 (24.01%)	0	0	ko01110
2	Metabolic pathways	332 (52.53%)	1524 (43.31%)	0	1e-05	ko01100
3	Phenylpropanoid biosynthesis	55 (8.7%)	167 (4.75%)	1e-06	5.1e-05	ko00940
4	Diterpenoid biosynthesis	15 (2.37%)	25 (0.71%)	3e-06	9.2e-05	ko00904
5	Glyoxylate and dicarboxylate metabolism	27 (4.27%)	66 (1.88%)	9e-06	0.000219	ko00630
6	Alanine, aspartate and glutamate metabolism	17 (2.69%)	37 (1.05%)	7.6e-05	0.001297	ko00250
7	alpha-Linolenic acid metabolism	17 (2.69%)	37 (1.05%)	7.6e-05	0.001297	ko00592
8	Photosynthesis	25 (3.96%)	66 (1.88%)	9.1e-05	0.001364	ko00195
9	Glutathione metabolism	28 (4.43%)	78 (2.22%)	0.000106	0.001411	ko00480
10	Carbon fixation in photosynthetic organisms	23 (3.64%)	68 (1.93%)	0.001133	0.013592	ko00710
11	Carbon metabolism	56 (8.86%)	216 (6.14%)	0.001649	0.017989	ko01200
12	Flavonoid biosynthesis	9 (1.42%)	20 (0.57%)	0.004681	0.046814	ko00941
13	Plant hormone signal transduction	44 (6.96%)	177 (5.03%)	0.011321	0.1045	ko04075
14	Nitrogen metabolism	9 (1.42%)	23 (0.65%)	0.013699	0.11742	ko00910
15	Tryptophan metabolism	12 (1.9%)	36 (1.02%)	0.019118	0.128733	ko00380
16	beta-Alanine metabolism	10 (1.58%)	28 (0.8%)	0.019159	0.128733	ko00410
17	Phenylalanine metabolism	11 (1.74%)	32 (0.91%)	0.01931	0.128733	ko00360
18	Cyanoamino acid metabolism	11 (1.74%)	32 (0.91%)	0.01931	0.128733	ko00460
19	Phenylalanine, tyrosine and tryptophan biosynthesis	12 (1.9%)	37 (1.05%)	0.023824	0.14809	ko00400
20	Ubiquinone and other terpenoid-quinone biosynthesis	10 (1.58%)	29 (0.82%)	0.024682	0.14809	ko00130
21	Carotenoid biosynthesis	8 (1.27%)	22 (0.63%)	0.03131	0.178914	ko00906
22	Linoleic acid metabolism	5 (0.79%)	12 (0.34%)	0.048217	0.251566	ko00591
23	Indole alkaloid biosynthesis	5 (0.79%)	12 (0.34%)	0.048217	0.251566	ko00901
24	Stilbenoid, diarylheptanoid and gingerol biosynthesis	4 (0.63%)	9 (0.26%)	0.060854	0.304269	ko00945
25	Fatty acid elongation	8 (1.27%)	25 (0.71%)	0.064658	0.310357	ko00062
26	Starch and sucrose metabolism	25 (3.96%)	104 (2.96%)	0.069178	0.318193	ko00500
27	Amino sugar and nucleotide sugar metabolism	28 (4.43%)	119 (3.38%)	0.071593	0.318193	ko00520
28	MAPK signaling pathway - plant	24 (3.8%)	102 (2.9%)	0.090447	0.38763	ko04016
29	Arginine biosynthesis	7 (1.11%)	23 (0.65%)	0.102746	0.425155	ko00220
30	Photosynthesis - antenna proteins	5 (0.79%)	15 (0.43%)	0.115365	0.458099	ko00196
31	Fatty acid degradation	11 (1.74%)	42 (1.19%)	0.118342	0.458099	ko00071
32	Plant-pathogen interaction	28 (4.43%)	126 (3.58%)	0.126054	0.460657	ko04626
33	Glycine, serine and threonine metabolism	13 (2.06%)	52 (1.48%)	0.126681	0.460657	ko00260
34	Biosynthesis of amino acids	38 (6.01%)	179 (5.09%)	0.142812	0.504044	ko01230
35	Porphyrin and chlorophyll metabolism	8 (1.27%)	30 (0.85%)	0.155818	0.534234	ko00860
36	Butanoate metabolism	6 (0.95%)	21 (0.6%)	0.160579	0.535263	ko00650
37	Pentose phosphate pathway	11 (1.74%)	45 (1.28%)	0.170715	0.538042	ko00030
38	Biosynthesis of unsaturated fatty acids	7 (1.11%)	26 (0.74%)	0.171515	0.538042	ko01040
39	Ribosome biogenesis in eukaryotes	14 (2.22%)	60 (1.71%)	0.176069	0.538042	ko03008
40	Monoterpenoid biosynthesis	1 (0.16%)	1 (0.03%)	0.179596	0.538042	ko00902
41	Galactose metabolism	10 (1.58%)	41 (1.17%)	0.18788	0.538042	ko00052
42	Taurine and hypotaurine metabolism	4 (0.63%)	13 (0.37%)	0.192399	0.538042	ko00430
43	Glycerolipid metabolism	13 (2.06%)	56 (1.59%)	0.192798	0.538042	ko00561
44	Glycosphingolipid biosynthesis - globo and isoglobo series	3 (0.47%)	9 (0.26%)	0.209263	0.570718	ko00603
45	Betalain biosynthesis	2 (0.32%)	5 (0.14%)	0.22147	0.590588	ko00965
46	Peroxisome	15 (2.37%)	68 (1.93%)	0.228091	0.595019	ko04146
47	Glycerophospholipid metabolism	15 (2.37%)	69 (1.96%)	0.24649	0.629335	ko00564
48	Nicotinate and nicotinamide metabolism	4 (0.63%)	15 (0.43%)	0.276499	0.691248	ko00760
49	Sesquiterpenoid and triterpenoid biosynthesis	2 (0.32%)	6 (0.17%)	0.294574	0.721405	ko00909
50	Fatty acid metabolism	11 (1.74%)	51 (1.45%)	0.301152	0.722766	ko01212
51	Caffeine metabolism	1 (0.16%)	2 (0.06%)	0.32698	0.769365	ko00232
52	Ether lipid metabolism	4 (0.63%)	18 (0.51%)	0.409493	0.944983	ko00565
53	Cysteine and methionine metabolism	16 (2.53%)	83 (2.36%)	0.420627	0.95016	ko00270
54	RNA degradation	15 (2.37%)	78 (2.22%)	0.429986	0.95016	ko03018
55	Arachidonic acid metabolism	2 (0.32%)	8 (0.23%)	0.43549	0.95016	ko00590
56	Cutin, suberine and wax biosynthesis	4 (0.63%)	19 (0.54%)	0.453193	0.971128	ko00073
57	Selenocompound metabolism	3 (0.47%)	14 (0.4%)	0.472969	0.983396	ko00450
58	Sphingolipid metabolism	5 (0.79%)	25 (0.71%)	0.475308	0.983396	ko00600
59	Pentose and glucuronate interconversions	8 (1.27%)	42 (1.19%)	0.489797	0.996197	ko00040
60	Glycolysis / Gluconeogenesis	20 (3.16%)	110 (3.13%)	0.515583	1	ko00010
61	Arginine and proline metabolism	7 (1.11%)	38 (1.08%)	0.536999	1	ko00330
62	C5-Branched dibasic acid metabolism	1 (0.16%)	4 (0.11%)	0.547157	1	ko00660
63	Flavone and flavonol biosynthesis	1 (0.16%)	4 (0.11%)	0.547157	1	ko00944
64	Mismatch repair	6 (0.95%)	33 (0.94%)	0.558177	1	ko03430
65	Thiamine metabolism	3 (0.47%)	17 (0.48%)	0.612188	1	ko00730
66	Brassinosteroid biosynthesis	2 (0.32%)	11 (0.31%)	0.614182	1	ko00905
67	Isoquinoline alkaloid biosynthesis	2 (0.32%)	11 (0.31%)	0.614182	1	ko00950
68	Valine, leucine and isoleucine degradation	6 (0.95%)	35 (0.99%)	0.619645	1	ko00280
69	Non-homologous end-joining	1 (0.16%)	5 (0.14%)	0.628578	1	ko03450
70	ABC transporters	2 (0.32%)	12 (0.34%)	0.663267	1	ko02010
71	Fatty acid biosynthesis	5 (0.79%)	31 (0.88%)	0.677827	1	ko00061
72	Inositol phosphate metabolism	6 (0.95%)	38 (1.08%)	0.702016	1	ko00562
73	Purine metabolism	18 (2.85%)	110 (3.13%)	0.70938	1	ko00230
74	Folate biosynthesis	3 (0.47%)	20 (0.57%)	0.724439	1	ko00790
75	Glycosphingolipid biosynthesis - ganglio series	1 (0.16%)	7 (0.2%)	0.750182	1	ko00604
76	Protein processing in endoplasmic reticulum	25 (3.96%)	155 (4.4%)	0.759233	1	ko04141
77	Ascorbate and aldarate metabolism	6 (0.95%)	41 (1.17%)	0.771468	1	ko00053
78	Citrate cycle (TCA cycle)	7 (1.11%)	48 (1.36%)	0.784776	1	ko00020
79	Phosphonate and phosphinate metabolism	1 (0.16%)	8 (0.23%)	0.795138	1	ko00440
80	Phagosome	10 (1.58%)	68 (1.93%)	0.804363	1	ko04145
81	Histidine metabolism	2 (0.32%)	16 (0.45%)	0.811022	1	ko00340
82	One carbon pool by folate	2 (0.32%)	16 (0.45%)	0.811022	1	ko00670
83	2-Oxocarboxylic acid metabolism	5 (0.79%)	37 (1.05%)	0.820657	1	ko01210
84	Steroid biosynthesis	3 (0.47%)	24 (0.68%)	0.832562	1	ko00100
85	Sulfur metabolism	3 (0.47%)	24 (0.68%)	0.832562	1	ko00920
86	Other glycan degradation	2 (0.32%)	17 (0.48%)	0.837533	1	ko00511
87	Biotin metabolism	2 (0.32%)	17 (0.48%)	0.837533	1	ko00780
88	Homologous recombination	6 (0.95%)	45 (1.28%)	0.844268	1	ko03440
89	Pyruvate metabolism	10 (1.58%)	72 (2.05%)	0.857836	1	ko00620
90	Riboflavin metabolism	1 (0.16%)	10 (0.28%)	0.862261	1	ko00740
91	Propanoate metabolism	2 (0.32%)	19 (0.54%)	0.880692	1	ko00640
92	DNA replication	5 (0.79%)	41 (1.17%)	0.883859	1	ko03030
93	Fructose and mannose metabolism	6 (0.95%)	48 (1.36%)	0.885515	1	ko00051
94	Glycosaminoglycan degradation	1 (0.16%)	11 (0.31%)	0.887069	1	ko00531
95	Lysine degradation	3 (0.47%)	28 (0.8%)	0.902071	1	ko00310
96	Tyrosine metabolism	3 (0.47%)	28 (0.8%)	0.902071	1	ko00350
97	Base excision repair	3 (0.47%)	28 (0.8%)	0.902071	1	ko03410
98	Lysine biosynthesis	1 (0.16%)	12 (0.34%)	0.907415	1	ko00300
99	Pantothenate and CoA biosynthesis	2 (0.32%)	21 (0.6%)	0.913038	1	ko00770
100	Proteasome	7 (1.11%)	58 (1.65%)	0.917675	1	ko03050
101	Phosphatidylinositol signaling system	5 (0.79%)	44 (1.25%)	0.91778	1	ko04070
102	Pyrimidine metabolism	11 (1.74%)	85 (2.42%)	0.918403	1	ko00240
103	RNA polymerase	3 (0.47%)	30 (0.85%)	0.925978	1	ko03020
104	Circadian rhythm - plant	2 (0.32%)	23 (0.65%)	0.937018	1	ko04712
105	Valine, leucine and isoleucine biosynthesis	1 (0.16%)	14 (0.4%)	0.937782	1	ko00290
106	Tropane, piperidine and pyridine alkaloid biosynthesis	1 (0.16%)	14 (0.4%)	0.937782	1	ko00960
107	RNA transport	14 (2.22%)	115 (3.27%)	0.966505	1	ko03013
108	Terpenoid backbone biosynthesis	3 (0.47%)	36 (1.02%)	0.969216	1	ko00900
109	Ubiquitin mediated proteolysis	9 (1.42%)	82 (2.33%)	0.971351	1	ko04120
110	Zeatin biosynthesis	1 (0.16%)	18 (0.51%)	0.971923	1	ko00908
111	Protein export	3 (0.47%)	39 (1.11%)	0.980498	1	ko03060
112	Nucleotide excision repair	4 (0.63%)	48 (1.36%)	0.98212	1	ko03420
113	Oxidative phosphorylation	14 (2.22%)	126 (3.58%)	0.988297	1	ko00190
114	Endocytosis	10 (1.58%)	100 (2.84%)	0.991292	1	ko04144
115	Aminoacyl-tRNA biosynthesis	2 (0.32%)	36 (1.02%)	0.993066	1	ko00970
116	Basal transcription factors	1 (0.16%)	33 (0.94%)	0.998592	1	ko03022
117	Autophagy - other eukaryotes	1 (0.16%)	33 (0.94%)	0.998592	1	ko04136
118	Spliceosome	11 (1.74%)	146 (4.15%)	0.99993	1	ko03040
119	mRNA surveillance pathway	4 (0.63%)	85 (2.42%)	0.999948	1	ko03015
120	Ribosome	21 (3.32%)	271 (7.7%)	1	1	ko03010
